# Supplementary material for: Association of Serum Cystatin C with Stroke Morbidity and All-Cause and Cardio-Cerebrovascular Mortality: Evidence from the NHANES
Source: Healthcare (Basel). 2025 Aug 27;13(17):2137. doi: 10.3390/healthcare13172137 (PMC12428255; doi:10.3390/healthcare13172137)
Supplement: Supplementary file 1 [file healthcare-13-02137-s001.zip]

Archive with 1 entries (1 files):
- healthcare-3775205-supplementary.pdf
